# Supplementary material for: Review: Effect of Experimental Diets on the Microbiome of Productive Animals
Source: Microorganisms. 2023 Aug 31;11(9):2219. doi: 10.3390/microorganisms11092219 (PMC10536378; doi:10.3390/microorganisms11092219)
Supplement: Supplementary file 1 [file microorganisms-11-02219-s001.zip]

Archive with 1 entries (1 files):
- microorganisms-2396671-supplementary.xlsx
