# Supplementary material for: Review: Effect of Experimental Diets on the Microbiome of Productive Animals
Source: Microorganisms. 2023 Aug 31;11(9):2219. doi: 10.3390/microorganisms11092219 (PMC10536378; doi:10.3390/microorganisms11092219)
Supplement: Supplementary file 1 [file microorganisms-11-02219-s001.zip › microorganisms-2396671-supplementary.xlsx]

## Sheet: Hoja1
Experimental diet	Treatment	Description of the study animal	Microorganism found	Remarks	Source
Supplementation of Saccharomyces cerevisiae in low quality forage diets.	Four treatments were used with 0 (control), 60, 120 and 180 g/d of Saccharomyces cerevisiae fermentation product with 180, 120, 60 and 0 g of corn meal, respectively, for eight weeks.	Eighty Holstein cows 3.23 ± 0.81, 655 ± 65 kg	Increase of Ruminococcus flavefaciens and Fibrobacter succinogenes. Decrease of Streptococcus bovis, Selenomonas ruminantium, Megasphaera elsdenii and Entodinium.	Increased volatile fatty acids (VFA) from cellulolytic bacteria and fewer lactate-consuming and lactate-producing bacteria provide better energy efficiency.	(Zhu et al., 2017)
Food enriched with isoflavones	They were divided into two groups, one fed a control diet containing a basal diet and the experimental diet containing the basal diet plus 12.5 g of 40% isoflavone extract, for fourteen days.	Twelve Czech Fleckvieh x Holstein lactating cows	Increase of Prevotella, Fibrobacteraceae and unclassified Burkholderiales. Decrease of Clostridiales, Erysipelotrichales and Lactobacillales.	No significant changes in milk production were observed between diets.	(Kasparovska et al., 2016)
Different concentrations of forage and concentrates	Randomized feeding of two forage treatments with 70% and 30% concentrate, respectively, from a dry matter diet for 28 days.	Six Holstein cows 563 ± 22 kg	In diets rich in fiber Prevotella and Ruminococcaceae_UCG-014. In diets rich in concentrate Selenomonas_1 .	The high forage diet decreased the concentration of volatile fatty acids, increased pH and increased microbial diversity with respect to the high concentrate diet.	(L. Wang et al., 2020)
Flaxseed oil and vitamin E as synergistic effect	A control diet (CON); diet with 25 g linseed oil/kg DM (FO); diet with 25 g linseed oil/kg DM and 1.2 g propolis-based product/kg DM (PBP); diet with linseed oil, PBP and 375 IU vitamin E/kg DM (PBP-E) were used for fourteen days of adaptation.	Four Holstein cows 584 ± 52 kg	Increase of Butyrivibrio fibrisolvens. Decrease in Entodinium and Isotricha, as well as Anaerovibrio lipolytica and Methanobrevibacter ruminantium.	Improved milk quality due to antioxidant activity.	(Yoshimura et al., 2018).
Diet based on Ascophyllum nodosum algae	Diets are fed in two groups fed from day twenty-two to day sixty with 19.6 kg DM/day of total mixed ration, one with 1 kg/d of control concentrate and the other with 1 kg/d experimental concentrate containing 65 mg iodine through the addition of Ascophyllum nodosum.	Twenty-two Holstein Friesian cows 655 ± 14,01 kg	Increase of Lactococcus lactis and Lactococcus garvieae. Decrease of Pseudomonas, Lactococcus raffinolactis and Staphylococcus spp.	Improvement in milk microbiota that can increase the shelf life of the milk as well as its hygiene.	(Chaves Lopez et al., 2016)
Diet based on grape pomace	A standard diet was used for the control group and a diet containing silage with polyphenolic additives of red grape pomace (corn silage with 51% solids, 9% grape pomace and 40% water) was used for the experimental group.	Twenty-eight Chios lambs 7.99 ± 1.80 kg	Increase of Bifidobacterium. Decrease of Escherichia coli and Enterobacteriacae family.	Improved intestinal health by enhancing antioxidant mechanisms preventing lipid peroxidation and protein oxidation. It also promoted the growth of probiotic bacteria and inhibited the growth of pathogenic bacteria.	(Kafantaris et al., 2017).
Diet based on forage rapeseed	The total mixed ration supplemented with different levels of inclusion was used as a diet, using 0, 100, 200, 300 and 400 g kg-1 of forage canola for sixty days.	Fifty Hu lambs 20.86 ± 3.00 kg	Increase of Fibrobacter , Eubacterium Uniforme , Ruminiclostridium_5	Increase of Fibrobacter , Eubacterium Uniforme , Ruminiclostridium_5 Feed conversion rate indicates that the treatment with 300 g kg -1 of forage canola is the recommended treatment, and the inclusion of forage canola increased the levels of amino acids and intramuscular α-linolenic acid, in addition to promoting the growth of cellulolytic bacteria in the rumen.	(E. Du et al., 2022).
Diets based on high energy metabolism	Four treatments were used for a 2 × 2 factorial arrangement with the first factor of high energy metabolite (HE) and low energy metabolite (LE), and the second of high protein (HP) and low protein (LP), for sixty days.	Sixty-four Hu lambs 14.95 ± 0.56 kg	Prevotella, RC9_gut_group, BS11_gut_group_norank, and Succinivibrionaceae_uncultured and Ruminococcaceae_uncultured were found in all treatments. In high energy metabolizing diet Veillonellaceae_unclassified , Succinivibrionaceae_uncultured and Veillonellaceae_uncultured were found. Bacteroidales_norank and Lachnospiraceae_uncultured were found in low energy diets.	It is concluded that the ruminal microbiota is more sensitive to dietary energy than to dietary protein in weaned lambs and a more detailed profile of the bacteria present in diets with different levels of metabolizing energy and protein is obtained.	(Lv et al., 2020).
Experimental low protein diets	The treatments used included male Hulunbuir lambs on normal protein (NP), low protein (LP) and LP diets supplemented with Met and Lys (LP + RML), for 60 days.	Sixty-three Hulunbuir Lambs 24.82 ± 2. 03 kg	In diets supplemented with Met and Lys there was: Increase of Paenarthrobacter populations in the jejunum and ileum. Decrease of Ruminococcus_2 and Clostridium in the jejunum and starvation in the ileum. Decreased Candidatus_Saccharimonas in the duodenum, jejunum and ileum Increased proliferation of Gastranaerophilales_unclassifie	Feeding Met and Lys helped to develop a healthier microbial population, as well as having positive effects on the immune system and the intestinal mucosa as a whole.	(Gebeyew et al., 2021).
Diet based on alfalfa replaced in different proportions by native grass.	Three experimental diets containing 30% alfalfa and 10% native grass (high percentage diet); 20% alfalfa and 20% native grass (moderate percentage diet); and 10% alfalfa and 30% native grass (low percentage diet) were used for a total of fifty-nine days.	Forty-five Ujimqin Lambs 29.50 ± 0.26 kg	Precence of Prevotella_1 , Muribaculaceae_unclassified , Rikenellaceae_RC9_gut_group , WCHB1-41_unclassified and Bacteroidetes_unclassified in all treatments. Increase of Bacteroidales_BS11_gut_group in diets with 20% alfalfa. Increase of Clostridiales_unclassified in diets with 10% alfalfa.	No significant differences in the microbiome could be determined since it is estimated that there are different microbiomes between the treatment groups.	(S. Du et al., 2022)
Diet based on hemp seeds (linoleic acid) and flaxseeds (alpha linoleic acid).	Three treatments were used, control diet; diet supplemented with flaxseed; and diet supplemented with hemp seeds, for a total duration of 100 days of the experiment.	Eighteen Alpine goats	Upon flaxseed supplementation: Increase of Succinivibrio spp. and Fibrobacter spp. Decrease in Prevotella spp.	Diets supplemented with bioactive fatty acids present in flaxseed and hempseed affect lipid metabolism and fatty acids present in milk, also changing the populations of microorganisms.	(Cremonesi et al., 2018).
Diet based on Andrographis paniculata	A basal diet without additive was fed as a control; a basal diet +1.5% (w/w) of Andrographis paniculata leaf powder and a basal diet +1.5% (w/w) of Andrographis paniculata leaf powder of the whole plant, for 100 days.	Twenty-four Boer goats 20.18 ± 0.19 kg	Increase of Ruminococcus albus, Ruminococcus flavefaciens and Fibrobacter succinogenes.	Increased pH that could modify the microbiota, and the experimental diets improved nutrient digestibility in the goats.	(Yusuf et al., 2017)
Rice-based diet	The control diet used was 55:45 concentrate/hay and the experimental diet used rice concentrate/hay 90:10 for thirty-five days.	Sixteen Liuyang Black goats 15.3 ± 1.67 kg live weight	Increase of Ruminococcaceae Decrease of Christensenellaceae	Rice feeding reduced microbial diversity, changing the concentration of fermentative products and metabolism in the hindgut.	(K. Wang et al., 2021).
Diet based on methionine analog (HMBi)	A basal diet was used for the treatments and different proportions of HMBi were administered as follows: 0%; 0.05%; 0.10%; and 0.20%, for a duration of 60 days.	Thirty-six Xiangdong Goats 13.33 ± 1.71 kg	Presence of Prevotella; Succinivibrio; Selenomonas; Succiniclasticum; YRC22; and Ruminococcus.	The experimental treatment did not provide negative effects	(D. Chen et al., 2020).
Diet based on lolot (Piper sarmentosum)	Four treatments were used with 0, 300, 600 or 1200 mg/kg of Piper sarmentosum extract with zeolite powder for fifty-six days.	Forty Hainan goats 9.90 ± 1.13 kg	Decrease of Ruminococcus flavefaciens and Fibrobacter succinogenes.	Supplementation with Piper sarmentosum provided antioxidants in the goats and helped reduce levels of acetic acid, valeric acid, propionate and acetate levels in the rumen, followed by a decrease in some microbial populations.	(Zhou et al., 2020).
Grape seed diet	A control diet and three treatments containing 10, 20 and 40 g of GS/kg were administered for 42 days.	Three hundred Cobb-500 chicks 44,14 ± 0,23 g	Increase of Lactobacillus in ileum Decrease of E. coli and Streptococcus in ileum	Improves intestinal microflora and growth performance and exhibits antioxidant activity.	(Abu Hafsa & Ibrahim, 2018) .
Diet based on larval meal of Tenebrio molitor.	The diets to be used include a control diet and two experimental diets replacing 2.5% and 5% of the basal diet with Tenebrio molitor meal.	One hundred and eighty Arbor Acres Chickens 41 g average	Decrease of E.coli in the cecum with increasing supplementation with Tenebrio molitor.	Improves the immune system by supporting intestinal health	(Sedgh-Gooya et al., 2021)
Diet based on a combination of feed additives using xylanase and emulsifier.	Four experimental diets were used; control; control plus xylanase; control plus emulsifier; and control plus xylanase and emulsifier, also using corn and rapeseed oil as supplementary fat in the treatments, for 42 days.	Four hundred and eighty Chickens ROSS 308	Bifidobacterium, Lactobacillus and Escherichia coli did not show changes in the diets. Decrease of Clostridium in diets with emulsifier.	Diets with xylanase and emulsifier promote fermentation in the cecum and enzymatic digestion in the duodenum and ileum	(Kubiś et al., 2020).
Sophorolipid-based diet as a replacement for antibiotics	Three experimental diets were used; basal diet as control; 10 mg/kg of diet supplemented with bambermycin; 10 mg/kg of diet supplemented with sophorolipid, for thirty-five days; and 10 mg/kg of diet supplemented with sophorolipid, for thirty-five days.	Five hundred and forty ROSS 308 Chickens 40,1 g	In diets with soforolipids there was an increase of Lactobacillus helveticus, Lactobacillus salivarius and Lactobacillus salivarius. In diets supplemented with bambermycin, Akkermansia muciniphila increased. For both treatments the population of Streptococcus gallolyticus was reduced.	Both treatments improve intestinal health by increasing beneficial microbiota and improving the integrity of intestinal defenses.	(Kwak et al., 2021).
Diet based on Achyranthes japonica	Four experimental diets were used, a basal diet (CON), followed by treatments containing both CON and different percentages of Achyranthes japonica extract (AJE); treatment T1 with 0.025% AJE; treatment T2 0.05% AJE; and treatment T3 with 0.1% AJE, for thirty-five days.	Six hundred and forty Chickens ROSS 308 41 ± 0,5 g	Increase of linear Lactobacillus by increasing extract of chyranthes japonica Decrease of E. coli and linear Salmonella by increasing chyranthes japonica extract.	Improves intestinal health by promoting beneficial bacteria in the cecal area, improves nitrogen yield and digestibility, and decreases ammonia emissions.	(J. H. Park & Kim, 2020).
Diet including former foodstuff products (FFPs) as an alternative carbohydrate source	A control diet (CTR) with a standard diet for post-weaning pigs and an experimental diet with a standard diet containing 30% FFPs were used for sixteen days.	Twelve Large White × Landrace pigs 8.52 ± 1.73 kg	Decrease of the lactobacillus genus and an increase of bacteria of the proteobacteria phylum.	Experimental treatment with FFPs decreased the intestinal health of pigs by decreasing the population of beneficial microorganisms, but no differences in growth performance were reported.	(Tretola et al., 2019
Diet based on butyrate supplementation	Three treatments were used; a basal diet; basal diet + 40 ppm zinc bacitracin; and basal diet + 0.2% sodium butyrate for sixty-nine days.	Thirty Yorkshire-Landrace × Duroc boar pigs 27.4 ± 0.4 kg	Increase of Anaerovibrio, Megasphaera and Prevotella with respect to the positive control. Decrease of Flavobacterium with respect to the positive control. Decrease of Dorea, Blautia, Desulfovibrio, Coprococcus, Succinivibrio and Ruminococcus with respect to the negative control.	Dietary sodium butyrate supplementation improved growth performance, carcass characteristics and intestinal health by causing significant changes in the microbiota of the cecum.	(Sun et al., 2020).
Grape seed-based diet as a method to reduce toxic effects of aflatoxin B1	Treatments included: 1) standard (control); 2) a diet contaminated with 320 µg/kg AFB1 (AFB1); 3) diet supplemented with grape seed meal (GC); and 4) diet with 320 µg/kg AFB1 and 8 % grape seed meal (AFB1+GC), for 30 days (AFB1+GC).	Twenty-four Hybrid pigs TOPIGS-40 9.13 ± 0.03 kg	Increase of Megasphera , Clostridiales , Anaerovibrio and Prevotella Decrease of Lactobacillus , Lachnospiraceae , Bacteroidales and Campylobacter	The inclusion of grape seed meal at 8% reduced the toxic effects of aflatoxin B1 in pigs, and also reduced Firmicutes phyla and increased Bacteroidetes and Proteobacteria.	(Grosu et al., 2019).
Diet based on probiotic Bacillus coagulans and yeast hydrolysates	Three treatments were used; a control diet with a basal diet supplemented with enramycin (20 mg/kg); basal diet plus Bacillus coagulans (20 mg/kg, group BC); and basal diet plus yeast hydrolysates (3000 mg/kg, group YH), for one hundred and four days.	Thirty-six Pigs ([Landrace × Yorkshire] × Duroc 26.87 ± 2.65 kg	Increase of Bifidobacterium in colon by diet with Bacillus coagulans Increase of Bifidobacterium and Bacillus in cecum and colon, as well as Lactobacillus in colon by yeast hydrolysates diets. Decrease of Escherichia coli in colon by diets with Bacillus coagulans.	Diets containing Bacillus coagulans had a beneficial impact on the immune system, while yeast hydrolysates promoted beneficial microorganisms in the cecum and colon.	(Fu et al., 2019)
Diet based on tributyrin supplementation	Four treatments were used: a basal diet without tributyrin and the following three treatments with 250, 500 and 750 mg/kg of tributyrin, respectively.	One hundred and forty-four Pigs (Duroc × (Landrace × Yorkshire)) 6.82 kg	Increase in Lactobacilli and a decrease in E. coli.	It was determined that tributyrin treatments at increasing concentrations successfully increased a significant increase in the Lactobacillus/E. coli ratio in the intestine, which is indicative of improved intestinal health.	(C. Wang et al., 2019).
Diet based on Lactobacillus plantarum supplementation as a probiotic.	Two treatments were used; a control; and a diet containing Lactobacillus plantarum strain JDFM LP11 (2.5 × 10 7 CFU/ml) in 1 % glucose, 1 % molasses, 0.2 % sea salt and 0.2 % yeast extract mixed with a weaning diet, feeding aliquots of 50 ml/kg diet, 1.25×10 9 CFU/kg diet to the experimental group, for four weeks.	Six female pigs (Landrace x Yorkshire x Duroc)	Increase of Spirochaetaceae, Eryspelotrichaceae, Sphaerochaetaceae and Christensenellaceae in diet with Lactobacillus plantarum in fecal microbiota. Decrease of Prevotellaceae in diet with Lactobacillus plantarum in fecal microbiota.	Supplementation with Lactobacillus plantarum as a probiotic benefits the integrity of the intestinal epithelium and the immune system, and the affected microorganisms have implications for weight gain.	(Shin et al., 2019).
Diet based on soybean meal and fermented soybean meal	A fishmeal-based diet (control); a soybean meal-based diet (30% SBM); and a fermented soybean meal-based diet (30% FSBM) were used for fifty days.	Four hundred and eighty Salmon (Salmo salar) 50 ± 5,5 g	Increase of Lactobacillus, Lactococcus and Pediococcus in diets with fermented soybean meal.	Improves intestinal health, actic acid bacteria inhibits the proliferation of pathogenic microorganisms.	(Catalán et al., 2018).
Diet based on different carbohydrate proportions	Two experimental diets were used; a medium carbohydrate/protein diet (MC/MP; with 15% wheat starch); and a high carbohydrate/protein diet (HC/LP; with 30% wheat starch), for four weeks.	One hundred and sixty-eight fish Salmon ( Salmo salar) 80 ± 10 g	Increases in Lactococcus were significantly more abundant in fish fed the HC/LP diet and Lactococcus	Promotion of carbohydrate-metabolizing bacteria Reduced daily weight gain	(Villasante et al., 2019)
Diet based on black soldier fly larvae meal.	Two experimental diets are used; a commercially relevant reference diet (REF); and another with insect meal produced from black soldier fly (BSF) larvae, for sixteen weeks.	Five hundred and forty fish Salmon ( Salmo salar) 1,40 kg	Increase of Actinomyces, Bacillus, Brevibacterium, Corynebacterium 1 and Enterococcus.	The distal microbiome was altered favoring diversity in the microbiome favoring Bacillus bacteria.	(Y. Li et al., 2021).
Diet based on Hermetia illucens black soldier fly in different proportions.	Three diets were used with Hermetia illucens (Hi) meal in different proportions; 0% (Hi 0); 10 % (Hi 10); 20 % (Hi 20) and 30 % (Hi 30), for twelve weeks.	Three hundred and forty-eight Rainbow trout (Oncorhynchus mykiss) 66,5 ± 1,7 g	Increase in Corynebacterium variabile, Lactobacillus paraplantarum, Lactobacillus zeae, Weisella cibaria, Clostridium butyricum, and Clostridium fimentarium.	Experimental diets increased BAL bacteria and butyrate-producing bacteria, which benefits trout health.	(Terova et al., 2019).
Diet based on Chinese yam (Dioscorea oppositifolia L.)	The basal control diet (CON) was used and the others included 0.1 % (O1); 0.2 % (O2); and 0.4 % (O3) of yam extract, for fifty-six days.	Thirty-sixty Rainbow trout ( Oncorhynchus mykiss ) 8,17 ± 0,61 g	Increase of Bifidobacterium , Marvinbryantia and Candidatus saccharimonas in a diet containing 0.4% yam extract.	They improve homeostasis regulation and play a bactericidal role.	(F. Wang et al., 2020)
Diet based on poultry by-product meal and Hermetia illucens protein.	A total of 8 treatments were used, including vegetable proteins as control (CV); fish base diet (CF); diets containing protein from Hermetia illucens (H) known as black soldier fly, where 10% (H10), 30% (H30) and 60% (H60) of the vegetable protein was replaced by C; P diets were also used, replacing 30% (P30) and 60% (P60) of the CV diet; finally, a combination of 10% and 50% of H and P respectiv…	One thousand two hundred Rainbow trout ( Oncorhynchus mykiss ) 54,2 ± 9,94 g	Increase of Gammaproteobacteria, Enterococcus and Actinomyces in diets with insects. Decrease of Pseudomonas and presence of Erysipelothrix in diets with insects.	The inclusion of poultry by-product meal in diets with its partial inclusion gave an increase in the diversity of microorganisms, achieving similar results to diets with fish meal.	(Gaudioso et al., 2021)
Diet based on hydrolyzed meal of mealworm (Tenebrio molitor) and hydrolyzed meal of super worm (Zophobas morio).	Three diets were used, one control (CON); one with 10% hydrolyzed mealworm meal (Tenebrio molitor) (TMD); and a third treatment using 10% hydrolyzed super worm meal (Zophobas morio) (ZMD).	Two hundred and twenty-five Sea trout ( Salmo trutta m. trutta) 5,08 ± 0,9 g	Increase in Lactobacillus and Carnobacterium spp. Decrease of Aeromonas spp., Enterococcus spp. and Carnobacterium spp.	Both treatments reduced pathogenic bacteria and helped improve intestinal health.	(Mikołajczak et al., 2020)
Diet based on Clostridium butyricum as a probiotic.	A bacterial suspension was used together with the basal feed; the control group contained no probiotic and the other treatments were at concentrations of 1 x 10 4 ,1 x 10 5 , 1 x 10 6 and 1x10 7 CFU g -1 of Clostridium butyricum, for fifty-six days.	Three Tilapia Tients (Oreochromis niloticus) 56,21 ± 0,81 g	Increased Candidate_division_SR1_norank, Bacteroidetes_vadinHA17_norank, Dechloromonas, Zoogloea, Oligoflexales_noran, Comamonadaceae_unclassified, Draconibacteriaceae_uncultured, Saprospiraceae_uncultured, Nitrospira, Bacillus, and WCHB1-69_norank.	They improve intestinal immunity, increase the diversity of the microbiota and improve performance, the optimal dose being 1 x 10 5 CFU g -1 of Clostridium butyricum.	(H. Li et al., 2019)
Diet based on garlic (Allium sativum)	Treatments containing 0.5 g and 1.0 g/100 g of commercial garlic powder were used on fish that were previously injected with bacterial suspension and placed in eight different aquaria; two for control without S. iniae (C1); two for control with S. iniae but without garlic supplementation (C2S); and two for control with S. iniae but without garlic supplementation (C2S).	Forty Tilapia (Oreochromis niloticus) 50 ± 5 g	Decreased Vibrio genus and Streptococcus iniae species.	Improves intestinal health by inhibiting the proliferation of pathogenic bacteria.	(Foysal et al., 2019)
Diet based on sericite clay in deferent proportions	Five isonitrogenous (315.65 g/kg crude protein) and isocaloric (18.7 MJ/kg crude energy) experimental diets were used, one control diet was used without sericite supplementation and the other four were fed with different concentrations of 2.5, 5, 7.5 and 10 g/kg sericite for 70 days.	Ten Nile Tilapia (Oreochromis niloticus L.) (1.53± 0.1 g)	Gradual decline of E. coli and Enterobacteriaceae	Provides bactericidal effects, regulates oxidative stress and improves growth performance, for which 55 g/kg sericite inclusion level is recommended.	(Hassaan et al., 2020)
